# Supplementary material for: High‐Altitude Open‐Pit Coal Mining has Changed the Sulfur Cycle and Ecological Network of Plant Rhizosphere Microorganisms
Source: Ecol Evol. 2025 Apr 11;15(4):e71183. doi: 10.1002/ece3.71183 (PMC11992355; doi:10.1002/ece3.71183)
Supplement: Supplementary file 2 — File S1. [file ECE3-15-e71183-s001.csv]

Class	SWC	pH	EC	NO3	NH4	TN	TP	TK	AP	AK	SOM	Hg	Gene
MOR	5.113636364	8.36	670	25.86846591	0.977556818	0.990144469	0.375197472	20.67535545	3.1	88.3	24.24348542	0.024489755	MOR11
MOR	2.469135802	8.29	1088	13.29024691	1.854691358	0.611717974	0.225189318	20.63770426	1.266666667	98.9	14.94397072	0.044435452	MOR21
MOR	4.210526316	8.26	652	11.24431579	0.958736842	0.807632677	0.332007952	20.73161034	1.966666667	92.3	20.84074213	0.039514471	MOR31
MOR	1.923076923	8.6	276	7.083653846	1.488076923	0.742302358	0.323669579	20.93328038	2.6	74.9	18.72977664	0.027588077	MOR41
MOR	4.210526316	8.56	987	6.169263158	1.177578947	0.981276088	0.365079365	20.78571429	3.033333333	114.4	23.06622739	0.029012974	MOR51
MRR	3.692307692	8.37	182.5	3.442584615	0.674	0.5400199	0.508709422	19.63182898	3.233333333	183.7	11.60720549	0.025907818	MRR11
MRR	4.910714286	8.58	133.6	3.7453125	0.556026786	0.675966521	0.508910891	19.73465347	8.966666667	252.1	16.36013958	0.025812388	MRR21
MRR	0.675675676	8.47	405	3.463243243	0.795337838	0.355148377	0.514501391	19.61859356	2.766666667	130.7	7.209816627	0.023442101	MRR31
NMOR	2.447552448	8.07	99.6	10.79797203	2.069440559	2.466918339	0.783655744	19.12751678	5.166666667	925.6	49.12040667	0.035057191	NMOR11
NMOR	2.013422819	7.96	91.6	10.34416107	2.376912752	3.357739753	0.90234375	19.01953125	11.66666667	922.4	65.75136471	0.046862376	NMOR21
NMOR	3.787878788	8.5	151.7	6.268787879	2.750378788	1.826052423	0.592313788	19.94453249	3.6	539.2	36.68768812	0.028120275	NMOR31
